# Supplementary material for: Exploring Proton-Only NMR Experiments and Filters for Daphnia In Vivo: Potential and Limitations
Source: Molecules. 2023 Jun 20;28(12):4863. doi: 10.3390/molecules28124863 (PMC10301599; doi:10.3390/molecules28124863)
Supplement: Supplementary file 1 [file molecules-28-04863-s001.zip]

Archive with 1 entries (1 files):
- molecules-2455430-supplementary.pdf
